# Supplementary material for: Identification of RNA 3´ ends and termination sites in Haloferax volcanii
Source: RNA Biol. 2020 Feb 10;17(5):663–76. doi: 10.1080/15476286.2020.1723328 (PMC7237163; doi:10.1080/15476286.2020.1723328)
Supplement: Supplemental Material [file krnb-17-05-1723328-s001.zip]

Archive with 7 entries (6 files):
- Supplementary information/
- Supplementary information/SupplementaryData.pdf
- Supplementary information/SuppTable1.xlsx
- Supplementary information/SuppTable2A.xlsx
- Supplementary information/SuppTable2B.xlsx
- Supplementary information/SuppTable3.xlsx
- Supplementary information/SuppTable4.xlsx
